# Supplementary material for: Harnessing Nuclear Energy to Gold Nanoparticles for the Concurrent Chemoradiotherapy of Glioblastoma
Source: Nanomaterials (Basel). 2023 Oct 24;13(21):2821. doi: 10.3390/nano13212821 (PMC10650840; doi:10.3390/nano13212821)
Supplement: Supplementary file 1 [file nanomaterials-13-02821-s001.zip]

Archive with 1 entries (1 files):
- nanomaterials-2341445-supplementary.pdf
